# Supplementary material for: Immune landscape of breast tumors with low and intermediate estrogen receptor expression
Source: NPJ Breast Cancer. 2023 May 13;9:39. doi: 10.1038/s41523-023-00543-0 (PMC10182974; doi:10.1038/s41523-023-00543-0)
Supplement: Supplementary file 3 — Supplementary Table 1 [file 41523_2023_543_MOESM3_ESM.xlsx]

## Sheet: Datasheet
PatientID	ER expression	Age	Menopausal status	T stage	Nodal stage	Germline BRCA-mutation	Tumor grade	PR expression	Ki-67-expression	sTILs (%)	CD8+ cells (%)	PD-L1 expression CPS score	PAM50 subtype	TNBC subtype	TIS	APM	Apoptosis	AR	B7-H3	BC p53	BC Proliferation	BRCAness	CD8 T-Cells	CDK4 Expression	CDK6 Expression	Cell Adhesion	Claudin-Low	Cytotoxic Cells	Cytotoxicity	Differentiation	Endothelial Cells	ER Signaling	ERBB2	ESR1	FOXA1	HRD	Hypoxia	IDO1	IFN Gamma	Inflammatory Chemokines	Macrophages	Mammary Stemness	Mast Cells	MHC2	PD-1	PD-L1	PD-L2	PGR	PTEN
Pat_1	100	78	post	T1c	N0	Unknown	1	1	5	10	5	1	LumA	LAR	6.7035	11.6209	7.4335	8.1691	8.8313	3.6046	3.5964	4.2379	4.5401	7.8862	5.2799	9.1473	2.7143	3.8095	3.7114	7.892	6.7242	13.0909	7.6267	9.0562	9.4771	2.3555	6.256	5.5005	7.5126	5.6716	5.3063	7.0774	5.1575	9.3151	3.0272	7.0714	4.3332	4.3672	7.5624
Pat_10	20	41	NA	T2	N3a	Unknown	2	100	8	30	25	2	LumA	LAR	7.311	12.4275	7.9673	7.4395	9.5835	4.37	4.0126	4.2299	6.1374	8.077	7.1863	9.1925	1.0139	4.5198	4.1187	7.4987	4.9931	13.3629	7.4379	6.6758	8.8868	3.0789	6.1431	6.6327	8.3277	4.3724	6.9951	5.6109	7.6328	8.4873	3.335	6.8488	4.8772	8.3398	7.3359
Pat_100	3	64	post	T1b	N0	No BRCA-1 or BRCA-2 mutation	1	9	8	10	5	0	HER2-E	LAR	6.4318	12.2036	8.5797	9.5058	9.9933	4.4085	4.5436	5.4487	4.8779	7.9625	5.9448	9.9139	1.1757	3.1168	2.6317	8.0066	5.8312	11.3141	8.7209	5.2329	9.4265	4.2212	8.0229	4.739	7.3353	6.1938	6.2339	5.7336	6.1697	9.6926	2.044	6.5443	3.7657	4.2555	7.4686
Pat_101	0	50	peri	T1c	N0	No BRCA-1 or BRCA-2 mutation	3	0	20	40	1	25	NA	NA	NA	NA	NA	NA	NA	NA	NA	NA	NA	NA	NA	NA	NA	NA	NA	NA	NA	NA	NA	NA	NA	NA	NA	NA	NA	NA	NA	NA	NA	NA	NA	NA	NA	NA	NA
Pat_102	50	48	NA	T1b	N0	No BRCA-1 or BRCA-2 mutation	1	100	2	20	5	2	LumA	LAR	6.6409	11.88	8.0176	9.0028	9.7359	3.1892	3.5067	3.4891	5.6087	7.9169	5.9779	8.857	2.8651	3.9033	3.5934	7.235	5.6944	13.1705	8.5252	7.2144	9.9341	2.4056	6.5057	5.4078	8.1917	5.5166	6.3447	7.502	6.6053	7.9813	2.2083	7.6384	4.1845	7.8099	7.5278
Pat_103	50	50	pre	T2	N0	No BRCA-1 or BRCA-2 mutation	3	50	20	5	1	NA	NA	NA	NA	NA	NA	NA	NA	NA	NA	NA	NA	NA	NA	NA	NA	NA	NA	NA	NA	NA	NA	NA	NA	NA	NA	NA	NA	NA	NA	NA	NA	NA	NA	NA	NA	NA	NA
Pat_104	40	60	post	T1b	N0	Germline BRCA-1 mutation	3	15	70	60	40	60	HER2-E	LAR	8.6698	14.2103	7.7857	7.6441	9.2334	5.0971	5.0403	4.6944	6.5374	8.1498	6.5539	7.7212	2.0057	5.2559	5.238	6.6206	5.0387	12.4885	7.343	5.8017	8.5249	4.4756	6.8691	8.286	10.7319	7.9659	8.0226	6.3279	5.8672	8.7433	3.6262	7.7136	6.0026	4.4006	6.9427
Pat_105	5	64	NA	T1c	N0	Unknown	3	0	45	80	60	60	Basal	MES	10.4856	15.6907	8.005	4.3819	9.5498	5.5311	5.5957	5.6096	8.2904	7.696	7.8444	8.2606	2.3173	7.2732	7.04	5.4402	5.7918	10.8926	5.945	4.8994	2.8402	4.9171	6.4785	11.1845	11.0987	6.8729	8.8499	6.5869	4.9852	11.6123	6.3183	8.8298	6.475	1.7839	7.1172
Pat_106	20	38	NA	T1b	N0	No BRCA-1 or BRCA-2 mutation	2	15	8	20	5	0	LumA	LAR	5.3475	10.4571	8.0969	7.8957	9.5694	4.3257	4.0791	5.7203	4.1254	8.3218	5.1246	8.6539	0.2415	2.6868	2.2613	6.1529	5.1645	11.5859	7.8057	6.2572	5.1394	3.3432	6.6985	5.2372	6.7802	5.3495	6.187	4.7419	4.6672	8.7465	2.0964	5.8938	2.4192	3.7644	8.1041
Pat_107	2	45	NA	T2	N0	No BRCA-1 or BRCA-2 mutation	3	9	90	20	5	25	Basal	BLIA	8.5527	14.0755	7.5678	3.2032	9.5101	6.4937	6.007	6.059	5.8816	8.2601	6.6901	8.1812	1.5784	4.6234	4.7724	6.1306	5.0922	11.3585	5.7354	4.2389	2.8253	6.1443	6.8948	9.5741	9.9906	8.3996	7.693	6.0204	4.111	10.6732	4.4601	7.982	6.2236	1.7649	6.4961
Pat_108	30	51	NA	T1c	N0	No BRCA-1 or BRCA-2 mutation	1	90	2	15	5	0	NA	NA	NA	NA	NA	NA	NA	NA	NA	NA	NA	NA	NA	NA	NA	NA	NA	NA	NA	NA	NA	NA	NA	NA	NA	NA	NA	NA	NA	NA	NA	NA	NA	NA	NA	NA	NA
Pat_109	30	65	post	T1c	N1a	Unknown	NA	50	2	10	5	60	LumA	LAR	9.2252	14.5209	7.4963	7.4478	8.9278	3.5467	2.6744	4.0482	5.96	7.4816	6.0141	6.7224	2.0596	5.5194	5.5223	7.0201	5.2414	13.293	6.9234	6.9153	9.0596	2.6109	8.9238	12.9364	12.091	8.4545	8.1132	6.3182	6.7592	10.8613	3.4932	10.7495	6.1272	5.9	6.6492
Pat_11	100	70	post	T1c	N0	Unknown	2	100	10	5	5	8	LumA	LAR	6.9211	11.9129	8.2973	7.5637	9.1527	3.3082	3.2246	4.0086	5.6698	8.2263	5.9062	9.282	1.0877	3.9737	3.8543	7.4052	5.0456	12.4964	7.3112	10.6339	9.2141	2.815	6.0112	5.82	7.7907	6.1121	6.609	5.6678	7.1811	10.0797	2.7579	7.3577	4.5766	7.7819	7.4231
Pat_110	3	75	post	T1c	N0	No BRCA-1 or BRCA-2 mutation	3	8	80	10	10	3	Basal	BLIS	6.4308	13.8259	7.6312	3.0548	9.4117	6.524	6.3244	6.9629	3.9492	8.3856	7.0067	9.9243	1.4928	3.2839	3.3306	5.4394	5.0665	10.8109	6.9933	3.0296	1.1303	5.3387	6.9331	5.6028	8.5138	6.7914	6.683	5.9604	4.3802	8.6763	2.3519	6.989	4.5711	2.2914	6.8533
Pat_111	5	71	post	T1b	N0	Unknown	2	9	2	10	2	2	LumA	BLIS	6.7989	12.5608	7.5038	3.5352	9.394	3.4181	2.3311	4.7658	4.5574	7.8719	7.019	8.5938	0.2102	4.5696	4.5543	7.2888	5.3673	10.8544	6.63	4.889	3.1464	2.836	6.9017	7.6568	6.7762	6.127	7.3021	4.6751	5.8895	9.8715	2.4681	7.0964	4.3083	1.4063	7.38
Pat_112	40	48	NA	T2	N3b	No BRCA-1 or BRCA-2 mutation	3	5	20	25	10	1	LumB	LAR	7.9668	12.7846	7.6466	5.6661	9.7873	4.7332	4.6003	3.6921	6.3476	7.939	6.3242	8.0813	2.8736	5.0769	4.9119	7.2076	5.7453	11.6763	7.7844	6.7021	8.2958	3.9383	6.529	7.3638	9.3776	7.0091	7.7978	7.5452	5.8722	8.8288	3.5679	7.7124	5.2283	4.0324	7.1694
Pat_113	0	51	NA	T2	N0	No BRCA-1 or BRCA-2 mutation	3	0	80	30	20	0	Basal	BLIA	7.7762	13.1106	7.6036	4.7994	9.6356	6.367	6.0086	5.9854	6.2599	8.1469	7.4944	8.3778	1.7952	4.9674	4.4739	5.3517	5.462	11.5369	7.387	4.4679	3.0058	5.0192	6.3218	6.3404	9.0531	5.7934	7.4996	6.1735	2.5931	10.2543	3.3452	7.1678	4.9228	2.1215	7.1612
Pat_114	10	69	post	T1a	N0	Unknown	2	0	30	80	60	30	NA	NA	NA	NA	NA	NA	NA	NA	NA	NA	NA	NA	NA	NA	NA	NA	NA	NA	NA	NA	NA	NA	NA	NA	NA	NA	NA	NA	NA	NA	NA	NA	NA	NA	NA	NA	NA
Pat_115	2	49	pre	T1b	N0	Unknown	3	9	75	10	10	15	Basal	MES	7.1424	12.3357	7.5307	4.2372	10.2934	5.9601	5.523	4.8883	5.0857	8.0488	7.7132	7.466	2.8725	4.1819	4.0791	5.4492	5.3991	10.9194	5.7765	3.053	3.3462	4.6178	7.9579	5.8943	8.0961	6.419	7.6155	7.5215	6.2891	8.4181	2.4947	7.2844	5.1583	2.5083	7.7032
Pat_116	50	48	peri	T1b	N0	No BRCA-1 or BRCA-2 mutation	2	0	10	20	15	6	LumA	BLIA	7.3029	12.9149	7.3184	3.6807	9.1231	4.4215	3.4193	5.413	6.3245	7.988	7.0459	10	1.8458	4.7654	4.379	6.4315	5.2011	11.6899	6.3971	5.7819	4.4107	3.1107	6.9524	6.0047	7.7303	6.0143	7.2903	6.21	5.694	10.2153	3.2628	7.32	4.7483	2.273	7.1977
Pat_117	5	47	peri	T1a	N0	No BRCA-1 or BRCA-2 mutation	1	0	3	5	5	1	LumA	LAR	6.5433	11.5195	7.8182	8.3841	8.786	2.9337	2.1693	4.5742	5.4181	7.8783	6.4298	9.4628	2.8765	3.7041	3.696	6.9294	5.8996	13.147	7.8284	9.1558	9.4825	2.4942	6.7572	4.218	6.6145	5.9795	6.5953	7.5624	7.9798	8.5859	2.2659	7.4615	4.3964	4.3733	7.9769
Pat_118	0	29	pre	T2	N1	Germline BRCA-1 mutation	3	9	80	20	15	13	Basal	BLIA	8.5273	14.1304	7.3689	3.1955	9.1215	7.5273	6.6598	6.1937	6.9728	8.9998	7.0818	6.3296	0.4841	5.3101	5.0449	5.5864	5.2359	10.5866	7.1522	2.2992	1.4834	5.5727	6.6292	8.7346	10.205	5.8764	7.1207	4.8324	3.5489	9.0296	3.8063	7.0165	5.2675	1.2173	6.328
Pat_119	25	61	post	T1c	N1mi	No BRCA-1 or BRCA-2 mutation	2	0	20	10	10	15	NA	NA	NA	NA	NA	NA	NA	NA	NA	NA	NA	NA	NA	NA	NA	NA	NA	NA	NA	NA	NA	NA	NA	NA	NA	NA	NA	NA	NA	NA	NA	NA	NA	NA	NA	NA	NA
Pat_12	0	68	post	T2	N0	No BRCA-1 or BRCA-2 mutation	3	0	70	5	1	0	NA	NA	NA	NA	NA	NA	NA	NA	NA	NA	NA	NA	NA	NA	NA	NA	NA	NA	NA	NA	NA	NA	NA	NA	NA	NA	NA	NA	NA	NA	NA	NA	NA	NA	NA	NA	NA
Pat_120	50	38	pre	T3	N0	No BRCA-1 or BRCA-2 mutation	2	80	20	20	15	8	LumA	LAR	7.257	12.0469	7.4073	7.7757	9.2582	4.698	4.2193	4.1963	5.533	7.7396	5.84	8.7007	1.6731	4.2967	4.0191	7.7174	4.7861	13.4793	7.7102	7.4103	9.2483	3.4859	6.0293	6.0027	8.5612	5.2662	6.5579	6.0869	6.6523	9.1111	2.9938	7.1097	3.9007	8.5153	6.9343
Pat_121	0	46	post	T2	N1	No BRCA-1 or BRCA-2 mutation	3	0	60	1	1	12	Basal	BLIA	7.526	12.479	7.2604	3.7575	8.5892	6.301	5.4649	6.5718	4.9769	8.4463	9.7855	8.3519	1.1921	4.3657	4.328	5.5189	5.3736	11.0449	7.6211	4.0188	5.3784	5.5957	7.1816	6.6382	9.2996	6.4423	7.6208	5.7457	3.5389	9.0831	3.0318	6.7408	5.2115	3.2571	6.5892
Pat_122	0	42	pre	T2	N0	Unknown	3	0	40	70	50	50	Basal	BLIA	8.1991	13.2738	7.8339	3.0145	8.6985	7.2748	6.3155	6.9355	6.1772	8.4962	7.3985	7.8921	0.0013	5.3592	5.4799	6.4498	3.9611	11.9553	7.2037	4.1765	2.1402	6.2951	7.4666	8.5031	9.3048	6.8223	6.7811	2.873	3.1089	10.3281	4.0287	7.3528	5.057	0.92	6.5534
Pat_123	0	41	pre	T2	N0	No BRCA-1 or BRCA-2 mutation	3	9	75	30	5	15	NA	NA	NA	NA	NA	NA	NA	NA	NA	NA	NA	NA	NA	NA	NA	NA	NA	NA	NA	NA	NA	NA	NA	NA	NA	NA	NA	NA	NA	NA	NA	NA	NA	NA	NA	NA	NA
Pat_124	0	77	post	T2	N0	Unknown	3	5	50	20	20	30	Basal	BLIA	7.5084	12.4815	7.2446	2.9818	9.0478	6.6797	5.3101	7.213	5.417	8.2783	7.3076	6.604	0.4056	4.8047	4.7949	5.1365	4.8192	11.6914	7.028	1.8421	2.1021	4.9904	6.8858	6.8936	8.9649	6.0978	6.8492	4.8874	3.8595	9.6208	2.9692	6.6241	4.6389	2.0258	6.1976
Pat_125	0	55	post	T1c	N0	No BRCA-1 or BRCA-2 mutation	3	0	70	20	15	90	Basal	BLIA	9.0975	14.4823	7.2088	3.3961	9.6703	6.6712	5.8961	6.5244	6.0621	7.8731	7.7365	8.0963	0.9729	5.2757	5.2033	5.1907	4.8614	10.954	6.0202	2.9596	2.6804	4.928	7.2139	11.0029	10.6568	7.6764	7.2734	5.5784	4.6648	10.5817	4.3019	8.364	6.3506	1.6041	6.6559
Pat_126	40	52	peri	T1c	N0	Unknown	2	0	1	30	30	20	LumA	LAR	8.8423	13.3686	8.085	5.1192	9.0225	3.3799	2.5659	4.1314	6.7319	7.2296	7.4569	6.7854	2.8235	5.6573	5.5599	6.3341	5.8946	10.7984	5.7527	5.3482	5.4138	2.9944	7.0242	9.5891	9.6203	7.4845	7.8359	7.1785	7.762	10.822	3.9116	8.679	5.9081	2.2745	7.0431
Pat_127	0	34	pre	T2	N0	No BRCA-1 or BRCA-2 mutation	3	0	80	20	10	20	Basal	BLIA	8.8893	14.6431	7.0827	2.1782	8.31	7.1854	6.5977	7.9306	5.7984	8.1097	7.8562	9.3192	0.0003	4.9342	4.5079	6.7663	4.1603	11.1341	7.0088	4.3488	2.927	6.3217	7.1198	9.8295	10.2167	7.1133	7.5447	2.5307	3.3449	10.2821	4.1872	7.4797	5.5155	1.1116	5.454
Pat_128	0	46	pre	T2	N0	No BRCA-1 or BRCA-2 mutation	3	0	15	5	1	20	NA	NA	NA	NA	NA	NA	NA	NA	NA	NA	NA	NA	NA	NA	NA	NA	NA	NA	NA	NA	NA	NA	NA	NA	NA	NA	NA	NA	NA	NA	NA	NA	NA	NA	NA	NA	NA
Pat_129	0	46	peri	T2	N0	Unknown	3	9	80	20	20	20	Basal	BLIA	8.501	13.323	6.9037	2.9485	8.8624	6.6679	5.5834	6.2817	6.8289	8.7526	7.5742	6.9654	1.4672	5.3597	5.0346	4.8588	4.6584	10.9241	6.6429	2.9376	2.1007	5.8509	7.97	8.0573	9.36	6.5383	7.1421	5.9245	3.6169	10.0571	3.9132	7.3187	5.6321	1.7549	6.8944
Pat_13	20	65	post	T1c	N0	No BRCA-1 or BRCA-2 mutation	2	9	5	20	1	0	LumA	LAR	7.2935	11.664	7.4009	9.7752	7.79	4.6986	4.2846	4.2267	5.244	7.922	5.0163	6.3287	0.6546	4.4257	4.2422	8.3764	5.3531	11.3592	7.537	4.6703	9.5758	3.0087	6.7748	5.9393	8.3001	4.68	6.3035	5.0779	6.9578	8.7739	3.1536	6.9034	4.7402	1.4051	7.1495
Pat_130	0	63	post	T1c	N0	Unknown	3	0	50	10	10	15	Basal	MES	7.5653	13.321	7.697	4.0402	9.6993	6.1857	5.7322	6.5812	5.0778	8.1708	7.3943	8.6263	2.1443	4.2537	4.0806	5.3809	5.5596	10.7249	7.1543	3.4509	5.6323	5.3122	8.4067	8.4432	9.6118	6.9059	7.2396	6.4375	4.4827	8.7257	3.4609	7.25	5.4157	1.7504	6.8032
Pat_131	0	57	post	T1b	N0	No BRCA-1 or BRCA-2 mutation	3	0	10	60	60	15	NA	NA	NA	NA	NA	NA	NA	NA	NA	NA	NA	NA	NA	NA	NA	NA	NA	NA	NA	NA	NA	NA	NA	NA	NA	NA	NA	NA	NA	NA	NA	NA	NA	NA	NA	NA	NA
Pat_132	0	56	post	T2	N3b	No BRCA-1 or BRCA-2 mutation	3	0	75	50	50	8	Basal	BLIA	8.867	13.1507	7.1481	4.0828	9.4374	6.6765	5.4274	7.019	6.9998	7.9896	5.2733	9.2302	0.0037	5.4813	5.0226	6.3442	4.9636	10.9678	6.1712	3.5077	4.8284	4.985	6.3257	9.0942	10.3893	6.0902	6.8269	3.2213	3.2494	9.9911	4.1129	7.2287	5.0595	1.1689	6.4395
Pat_133	5	80	post	T2	N0	No BRCA-1 or BRCA-2 mutation	2	4	10	30	30	1	HER2-E	LAR	8.662	14.6713	7.5822	7.467	9.0961	5.2438	4.7707	4.8944	7.1993	8.1138	6.2747	5.8185	2.6244	5.9815	5.54	7.6809	5.548	12.0184	9.4124	4.5234	10.4213	3.8558	6.1479	7.7859	10.2129	4.7949	7.1069	6.1784	6.0754	11.0165	4.4469	7.5971	5.2971	1.887	6.9235
Pat_134	0	46	pre	T2	N0	No BRCA-1 or BRCA-2 mutation	3	0	30	5	5	2	Basal	MES	7.8354	13.4901	7.4845	3.9456	10.0904	5.9744	5.1075	5.8105	5.613	7.9738	8.9563	6.6404	2.9979	4.6057	4.5284	5.0018	6.0599	10.4818	6.642	2.5434	0.8368	5.0621	7.8641	7.0829	9.4571	6.1144	6.9975	7.7051	5.0174	8.2938	2.7517	7.4594	5.2401	2.417	8.1674
Pat_135	5	42	post	T2	N0	No BRCA-1 or BRCA-2 mutation	3	0	20	5	1	0	Basal	MES	6.0372	12.0748	7.0692	2.1218	8.8717	7.0888	6.0183	6.2396	4.9796	7.7375	8.7043	3.6027	9.3896	2.2805	2.4511	3.3769	5.0337	10.4969	6.1723	2.6148	1.772	4.811	7.8665	4.4923	7.3018	5.9078	6.6457	7.7993	4.4067	8.879	1.5731	7.3032	3.6676	1.1955	4.9659
Pat_136	0	68	post	T2	N1	No BRCA-1 or BRCA-2 mutation	3	0	70	10	5	0	Basal	BLIS	5.1199	10.1166	7.8394	2.3738	9.9464	6.6309	5.7059	6.8652	3.7199	9.0135	8.6203	9.655	0.0033	2.0558	2.0187	6.5151	4.7416	10.6575	7.0204	4.4297	-0.3547	5.4311	7.7123	3.8582	6.5747	6.4099	6.5795	3.1841	2.4834	7.341	1.8972	5.6886	3.4959	-0.0161	6.501
Pat_137	0	79	post	T1b	N0	Unknown	2	0	15	30	20	20	HER2-E	LAR	8.9536	13.8744	7.3351	8.4629	8.4155	5.3243	4.6934	4.8506	7.5048	7.0327	7.7419	8.7838	0.6621	6.4517	6.2506	8.1398	5.5327	11.1439	7.3103	3.7908	8.9069	4.1738	7.1258	10.1144	9.4146	6.658	6.9081	5.3057	6.5946	8.9007	5.1823	7.9909	4.8914	1.8976	7.0719
Pat_138	0	50	post	T2	N1	No BRCA-1 or BRCA-2 mutation	3	0	70	50	40	15	Basal	BLIA	8.7673	12.7603	7.3201	4.0124	9.3847	6.2564	5.778	5.8283	7.2376	7.8655	8.4608	8.0471	1.2472	6.2519	6.0665	5.0741	5.3385	11.0792	7.2237	2.7839	1.1146	5.5199	6.3707	7.1732	9.6994	6.3187	7.4555	5.7858	4.7347	10.1039	4.3636	7.2664	5.5479	1.7898	6.6949
Pat_139	0	38	pre	T1b	N0	No BRCA-1 or BRCA-2 mutation	3	0	70	90	70	90	Basal	BLIA	10.6583	14.3933	8.062	3.8385	8.159	5.4243	4.8596	4.7174	8.645	7.6677	6.5635	8.7109	0.1416	7.448	7.2161	5.8056	4.6266	11.1501	5.8074	3.914	3.5542	4.1171	6.3	11.5874	11.6195	7.6515	8.3232	4.4945	3.8677	11.9124	5.4759	9.0837	6.9771	1.9277	7.0285
Pat_14	100	70	post	T1c	N0	Unknown	2	0	1	5	1	0	LumA	LAR	6.4367	10.7501	8.0215	7.8349	9.7358	2.4141	1.8813	3.9712	4.779	8.12	6.0935	8.6659	2.9232	3.8578	3.767	6.7787	6.099	13.0409	7.8066	8.8443	8.9135	2.1596	6.773	5.2047	6.9754	5.8735	7.1094	8.1428	7.4419	8.7852	2.1688	7.4932	4.5387	4.343	7.8304
Pat_140	0	72	post	T2	N1	No BRCA-1 or BRCA-2 mutation	3	0	90	1	1	8	Basal	BLIA	7.5351	14.2278	6.8711	2.7533	9.4584	7.4438	5.9519	6.499	5.0958	8.4995	7.6745	8.7931	0.107	4.03	4.0791	6.408	4.3499	9.9238	6.0363	2.2858	1.3528	5.8518	7.4167	9.6846	9.2061	5.7358	6.7027	4.3739	3.599	9.6579	2.719	7.327	4.8276	0.7252	6.5074
Pat_141	0	79	post	T1c	N0	Unknown	3	0	50	10	5	30	Basal	BLIS	6.8387	13.5663	7.2705	2.8305	9.1371	6.0941	5.5604	6.9313	4.5437	8.0921	5.8253	9.8202	1.041	3.3171	2.9228	5.8176	4.8405	11.2493	8.2511	2.7661	3.2706	4.6913	8.0239	7.3796	9.0553	6.214	6.2749	5.6319	4.8035	8.6412	1.5548	6.8618	3.8314	2.0545	6.8166
Pat_142	1	50	pre	T1c	N0	Unknown	2	0	1	10	5	NA	LumA	LAR	6.6564	10.9948	6.9788	8.7641	9.0262	3.6785	2.172	3.646	5.3933	7.7473	6.3363	7.6433	2.4269	3.9343	3.8864	6.7785	5.6456	11.4214	7.4823	5.1312	8.2322	2.7006	6.9423	4.9796	6.5511	5.2649	6.752	6.6923	6.5454	9.7029	2.0175	7.0144	4.1067	3.7628	7.0659
Pat_143	0	28	pre	T1a	N0	Germline BRCA-1 mutation	3	0	40	10	5	2	Basal	MES	6.4378	12.0761	6.9423	5.9413	9.9336	5.9483	5.1481	5.2525	4.8844	7.716	7.8115	6.7959	2.9782	3.8172	3.6135	4.8336	5.4134	10.6002	7.4072	2.3438	1.8839	4.8294	7.3371	5.3504	7.6171	4.8056	7.3213	8.0247	6.0813	7.3998	2.2082	7.2142	3.8888	2.3209	6.9797
Pat_144	20	84	post	T3	N3a	Unknown	3	0	30	5	1	0	HER2-E	LAR	5.815	10.3392	7.3203	7.5041	9.3443	5.1575	4.7491	5.007	3.9045	8.1854	6.3089	6.4517	2.4043	2.8901	2.9298	8.1096	6.1214	12.3999	9.6437	5.1626	9.602	3.5656	6.4613	4.075	6.75	5.0021	6.4745	6.5129	5.2625	9.7716	1.3893	6.3694	3.8826	2.0297	7.043
Pat_145	5	36	pre	T1a	N1mi	No BRCA-1 or BRCA-2 mutation	2	0	10	20	20	0	NA	NA	NA	NA	NA	NA	NA	NA	NA	NA	NA	NA	NA	NA	NA	NA	NA	NA	NA	NA	NA	NA	NA	NA	NA	NA	NA	NA	NA	NA	NA	NA	NA	NA	NA	NA	NA
Pat_146	0	45	pre	T1c	N0	No BRCA-1 or BRCA-2 mutation	3	0	80	10	5	1	Basal	BLIS	6.6953	13.689	7.4815	2.93	9.564	7.2846	6.2463	7.2919	3.8627	8.6304	8.3995	9.4236	0.6715	3.2893	3.0673	5.7039	4.5301	11.2091	6.4289	2.158	2.146	6.5282	7.0456	6.8168	9.2531	7.0197	6.7175	5.3149	5.3236	9.3465	2.636	6.9056	4.2078	1.1675	7.0968
Pat_147	40	67	post	T1c	N0	Unknown	3	0	80	20	10	50	Basal	BLIS	5.8344	9.2246	7.1685	0.908	8.3994	6.2685	5.5763	6.8331	4.6266	8.6302	4.9083	7.5284	0.0019	2.7966	2.5022	6.1007	3.8547	10.1738	7.2923	5.7816	3.9068	4.9893	6.2898	5.3624	7.3077	5.0829	5.0918	1.6849	1.3549	8.6676	1.8388	4.8765	3.5787	-0.0812	6.5884
Pat_148	0	64	post	T2	N0	Unknown	3	0	30	15	10	2	NA	NA	NA	NA	NA	NA	NA	NA	NA	NA	NA	NA	NA	NA	NA	NA	NA	NA	NA	NA	NA	NA	NA	NA	NA	NA	NA	NA	NA	NA	NA	NA	NA	NA	NA	NA	NA
Pat_149	1	35	pre	T2	N0	No BRCA-1 or BRCA-2 mutation	NA	0	50	1	1	2	NA	NA	NA	NA	NA	NA	NA	NA	NA	NA	NA	NA	NA	NA	NA	NA	NA	NA	NA	NA	NA	NA	NA	NA	NA	NA	NA	NA	NA	NA	NA	NA	NA	NA	NA	NA	NA
Pat_15	30	75	post	T1a	N0	Unknown	2	5	10	10	1	0	NA	NA	NA	NA	NA	NA	NA	NA	NA	NA	NA	NA	NA	NA	NA	NA	NA	NA	NA	NA	NA	NA	NA	NA	NA	NA	NA	NA	NA	NA	NA	NA	NA	NA	NA	NA	NA
Pat_150	0	59	post	T2	N0	No BRCA-1 or BRCA-2 mutation	3	0	50	10	5	3	Basal	MES	6.8572	12.44	6.8048	4.6571	9.5154	7.2701	5.9855	5.3946	4.9672	7.7712	7.3987	6.4968	3.0901	4.1132	4.0514	5.2149	5.4456	11.0664	4.9876	2.1094	5.4366	5.2882	7.7289	4.8777	7.4663	5.6999	8.0861	8.4625	6.4774	8.2166	2.3386	7.7524	5.7702	0.4227	7.0743
Pat_151	0	66	post	T2	N0	No BRCA-1 or BRCA-2 mutation	3	9	90	1	1	0	Basal	MES	6.5878	12.1638	7.2433	4.6442	9.5092	6.7028	5.9391	6.4036	3.4003	8.5185	6.3205	6.4714	3.0878	3.1644	3.4565	4.9537	5.6413	10.8932	6.5089	3.7037	1.2088	5.4319	7.5298	5.508	8.3394	6.8168	7.6935	7.8831	5.5385	8.3591	2.5219	7.9575	5.4101	1.8885	7.4613
Pat_152	5	65	post	T1c	N0	No BRCA-1 or BRCA-2 mutation	3	0	25	20	15	18	NA	NA	NA	NA	NA	NA	NA	NA	NA	NA	NA	NA	NA	NA	NA	NA	NA	NA	NA	NA	NA	NA	NA	NA	NA	NA	NA	NA	NA	NA	NA	NA	NA	NA	NA	NA	NA
Pat_153	5	64	post	T2	N0	Unknown	3	0	50	50	30	60	Basal	BLIA	9.6544	14.7561	7.4003	3.0061	8.4712	6.3806	5.2748	6.5143	7.6444	8.6161	8.0652	9.771	0.3756	6.1999	5.7326	5.2511	4.4586	10.8087	5.8853	3.1858	3.6899	5.4938	6.3709	9.8605	10.8278	6.4984	7.859	4.9693	3.4208	11.6889	4.6155	8.3827	6.7312	1.5225	7.4783
Pat_154	0	69	post	T1c	N0	Unknown	2	0	10	5	1	1	HER2-E	LAR	6.7662	10.9296	7.1004	9.869	9.7356	5.0715	4.4225	4.7511	4.7187	7.9318	6.9599	9.3021	2.8232	3.5073	3.3413	6.3278	6.0708	10.7786	6.9528	3.0004	8.9822	4.0739	6.8678	4.7341	7.8317	5.4752	6.4376	7.3373	5.8394	9.8175	2.4387	7.035	3.8597	1.8311	7.0356
Pat_155	0	60	post	T3	N2b	Unknown	3	0	90	10	10	50	Basal	BLIA	7.415	13.5609	7.2529	5.5718	9.4955	7.3807	6.6514	6.1075	6.1097	8.1094	6.9491	6.2866	0.5314	3.9959	3.9757	4.9317	4.548	10.7929	5.8474	1.8424	1.106	6.1315	8.4649	6.7481	9.1481	5.389	6.2643	4.8693	4.0353	9.4019	3.1869	6.4264	4.2274	0.7887	5.1204
Pat_156	0	50	peri	T3	N0	No BRCA-1 or BRCA-2 mutation	3	9	70	60	NA	NA	NA	NA	NA	NA	NA	NA	NA	NA	NA	NA	NA	NA	NA	NA	NA	NA	NA	NA	NA	NA	NA	NA	NA	NA	NA	NA	NA	NA	NA	NA	NA	NA	NA	NA	NA	NA	NA
Pat_157	0	72	post	T1c	N0	No BRCA-1 or BRCA-2 mutation	3	0	90	25	15	15	Basal	MES	7.965	12.1175	7.4718	4.2648	9.1135	6.2886	5.9944	6.4616	5.9066	7.913	6.8123	9.0649	2.0876	4.6119	4.0334	5.6321	5.2155	10.5686	7.6894	4.2179	3.4516	4.7659	6.7459	7.1834	9.3538	7.3652	7.3525	6.3921	4.8237	9.8441	2.9921	7.3133	5.272	1.9658	6.7502
Pat_158	0	26	pre	T2	N0	No BRCA-1 or BRCA-2 mutation	3	0	40	40	10	12	Basal	MES	9.1496	14.6046	7.1605	4.3061	8.8996	5.5282	4.8625	4.8884	7.0908	7.691	6.7726	6.367	2.6341	5.7842	5.6729	5.6763	6.0794	11.476	6.5867	4.587	3.0116	4.145	6.5472	8.4795	10.3553	7.3675	8.4564	6.676	5.3429	9.3561	5.1242	7.9068	6.0659	1.7076	6.7547
Pat_159	0	77	post	T1b	N2a	Unknown	3	0	30	20	10	1	HER2-E	LAR	7.5292	11.6103	6.7507	7.1866	9.1311	5.5509	3.9735	4.2601	5.0215	7.9388	7.4189	9.0476	1.0487	3.9478	3.3849	6.82	5.2132	10.8243	6.2881	2.9485	7.7512	3.929	6.6584	5.9265	8.1162	5.1365	6.8366	5.6378	6.219	10.4919	3.0447	7.1941	4.8657	1.6547	6.7691
Pat_16	100	50	pre	T2	N0	No BRCA-1 or BRCA-2 mutation	1	90	4	5	5	0	LumA	LAR	4.9049	11.2497	7.4809	5.7551	9.3997	3.1194	3.0175	3.6916	3.2624	8.2041	4.7957	8.3888	0.6058	2.8561	2.6879	7.9755	5.2975	14.4181	7.8982	8.9134	10.0329	1.6265	5.7901	2.9342	6.1459	5.1149	4.9433	5.2487	5.8129	7.1548	1.785	6.0657	2.7713	9.791	7.4801
Pat_160	0	55	post	T3	N0	No BRCA-1 or BRCA-2 mutation	3	0	60	20	10	1	NA	NA	NA	NA	NA	NA	NA	NA	NA	NA	NA	NA	NA	NA	NA	NA	NA	NA	NA	NA	NA	NA	NA	NA	NA	NA	NA	NA	NA	NA	NA	NA	NA	NA	NA	NA	NA
Pat_161	0	66	post	T2	N1a	No BRCA-1 or BRCA-2 mutation	3	0	20	20	10	3	Basal	MES	6.3864	10.3059	6.7111	4.0244	9.4337	5.3723	3.877	5.7328	4.8193	8.3275	8.9232	8.7281	2.3333	3.418	3.149	4.9921	4.6652	10.886	6.6319	3.1682	1.7217	4.0427	5.8072	3.7385	7.2519	4.538	6.1623	6.6018	4.1953	9.3534	1.8661	7.0151	4.094	2.5196	7.8213
Pat_162	0	43	pre	T1c	N0	Germline BRCA-1 mutation	3	1	30	10	1	0	Basal	BLIS	6.2712	13.2556	7.188	3.6655	9.7487	6.7217	5.6781	6.2762	5.0111	8.1824	5.3582	8.1084	0.7824	2.3397	2.1962	5.1283	4.4346	10.8831	7.2351	1.2694	1.5521	4.8126	7.8187	7.6887	8.0428	5.1785	5.3557	5.4182	3.1076	9.5466	0.0881	6.268	4.5669	1.7454	6.8931
Pat_163	0	49	post	T1c	N0	No BRCA-1 or BRCA-2 mutation	3	0	80	20	10	0	NA	NA	NA	NA	NA	NA	NA	NA	NA	NA	NA	NA	NA	NA	NA	NA	NA	NA	NA	NA	NA	NA	NA	NA	NA	NA	NA	NA	NA	NA	NA	NA	NA	NA	NA	NA	NA
Pat_164	0	61	post	T2	N0	No BRCA-1 or BRCA-2 mutation	3	0	90	30	20	15	Basal	BLIS	7.0263	10.9203	6.517	1.2802	8.4832	7.2848	6.2306	7.2235	5.3776	8.6844	8.3548	8.9548	0.0689	4.9127	5.1065	6.8039	3.9866	10.5304	6.0631	4.9224	3.2307	6.3184	6.377	8.1895	7.6224	5.0999	6.1538	4.195	3.6517	8.8685	2.6384	6.5075	4.9481	1.2219	5.5766
Pat_165	0	63	post	T1c	N1	Unknown	3	0	30	20	15	6	NA	NA	NA	NA	NA	NA	NA	NA	NA	NA	NA	NA	NA	NA	NA	NA	NA	NA	NA	NA	NA	NA	NA	NA	NA	NA	NA	NA	NA	NA	NA	NA	NA	NA	NA	NA	NA
Pat_166	1	89	post	T2	N1a	Unknown	3	0	75	20	10	45	Basal	BLIS	6.8658	11.3793	6.7793	0.9032	8.0619	7.4839	6.0003	7.11	4.5628	8.0782	6.1935	9.1116	0	3.3384	3.4104	6.8225	3.0613	10.9755	5.8689	3.4394	2.4101	5.5027	7.0669	7.2618	9.2164	6.8704	6.1808	1.6406	1.1885	7.9386	1.7556	6.272	3.6907	-0.2701	6.2502
Pat_167	0	61	post	T2	N0	Unknown	3	0	80	10	1	1	Basal	MES	6.7107	11.9361	6.7978	4.5021	9.9278	6.625	5.7842	5.9121	4.2662	8.1075	6.3866	8.6084	2.9247	3.6207	3.4307	4.7235	6.1697	10.7352	6.6446	2.0306	2.9742	5.0735	7.4302	5.9186	8.4134	6.6963	7.5104	8.2116	5.6837	9.2241	2.6489	7.462	5.2188	2.2678	7.3012
Pat_168	0	61	post	T3	N0	Unknown	3	0	50	50	40	15	NA	NA	NA	NA	NA	NA	NA	NA	NA	NA	NA	NA	NA	NA	NA	NA	NA	NA	NA	NA	NA	NA	NA	NA	NA	NA	NA	NA	NA	NA	NA	NA	NA	NA	NA	NA	NA
Pat_169	0	36	pre	T2	N0	No BRCA-1 or BRCA-2 mutation	3	0	80	15	5	40	NA	NA	NA	NA	NA	NA	NA	NA	NA	NA	NA	NA	NA	NA	NA	NA	NA	NA	NA	NA	NA	NA	NA	NA	NA	NA	NA	NA	NA	NA	NA	NA	NA	NA	NA	NA	NA
Pat_17	100	74	post	T1c	N0	No BRCA-1 or BRCA-2 mutation	2	70	8	10	5	0	LumA	LAR	5.5944	10.2964	7.9951	8.3369	8.3994	3.2342	2.8789	4.5464	3.9325	8.1558	4.9717	8.9251	0.5642	3.2789	2.5974	8.3572	5.4906	13.5347	7.8432	11.5983	10.286	2.8497	6.219	4.7018	6.5439	6.3443	6.2718	5.2044	8.7504	8.0932	1.9293	5.9326	3.3659	8.2144	7.1564
Pat_170	0	55	post	T1b	N0	No BRCA-1 or BRCA-2 mutation	3	0	80	20	10	5	Basal	BLIS	6.697	12.7527	6.816	2.9231	8.7947	6.8828	6.2976	7.4644	5.7784	7.8083	5.9275	6.1013	0.5648	2.8679	2.8141	4.9071	4.098	10.5937	6.8507	1.9621	3.6273	5.9473	5.6985	6.0889	8.6808	5.1852	6.527	4.6714	4.2948	8.4471	2.0992	6.1798	3.8713	1.1029	6.4884
Pat_171	0	45	pre	T2	N0	Germline BRCA-1 mutation	3	0	95	10	5	1	Basal	BLIS	5.9681	11.6784	7.0759	2.5527	7.7283	7.9593	6.3873	8.3166	4.7572	9.1067	6.0274	9.6972	0.0065	3.3756	3.2618	5.4986	3.1919	11.1345	7.414	1.2043	2.0388	7.2114	7.3245	6.9174	8.1845	6.4168	5.6743	3.3848	3.3733	6.6019	2.2991	5.8794	3.6322	0.3753	5.8687
Pat_172	1	79	post	T1c	N0	Unknown	3	0	15	5	5	1	LumA	LAR	6.4138	10.9902	7.0303	7.3094	9.1321	4.5014	3.9154	4.2233	5.1036	8.3891	5.7494	5.8824	2.1225	3.5494	3.452	7.5924	5.433	12.1093	8.8195	4.138	9.1115	3.0049	6.2778	4.6256	7.2405	4.7943	6.095	5.9219	5.6836	10.2477	2.4253	6.6734	3.7475	1.8756	6.9101
Pat_173	0	31	pre	T3	N0	No BRCA-1 or BRCA-2 mutation	3	0	75	50	NA	30	NA	NA	NA	NA	NA	NA	NA	NA	NA	NA	NA	NA	NA	NA	NA	NA	NA	NA	NA	NA	NA	NA	NA	NA	NA	NA	NA	NA	NA	NA	NA	NA	NA	NA	NA	NA	NA
Pat_18	100	59	post	T1b	N0	Unknown	2	0	5	10	1	0	NA	NA	NA	NA	NA	NA	NA	NA	NA	NA	NA	NA	NA	NA	NA	NA	NA	NA	NA	NA	NA	NA	NA	NA	NA	NA	NA	NA	NA	NA	NA	NA	NA	NA	NA	NA	NA
Pat_19	90	75	post	T1c	N0	Unknown	2	15	4	15	10	1	LumA	LAR	7.1284	12.086	7.4811	8.1871	9.3645	3.9664	3.4007	4.2114	5.9391	8.0269	6.1034	4.0204	9.2261	4.631	4.2768	6.5653	6.5053	12.4029	6.8587	8.0702	8.7272	3.0816	6.893	5.4717	8.1181	7.709	8.073	8.014	7.6169	8.737	3.1468	7.2603	4.5596	3.4014	6.9326
Pat_2	100	80	post	T1c	N1	Unknown	2	90	10	5	1	1	LumB	LAR	6.3051	11.93	8.1185	7.6425	9.0963	4.3203	4.1868	5.036	4.422	8.0745	5.0174	9.1285	0.3755	3.1348	3.0361	8.5335	4.942	13.6699	8.8028	10.1518	10.1131	3.6125	6.137	4.1551	8.1733	5.2853	6.3017	4.9692	5.512	9.7042	2.0206	6.1125	3.9461	7.9156	6.6696
Pat_20	95	55	peri	T2	N1mi	No BRCA-1 or BRCA-2 mutation	1	60	5	5	5	13	LumA	LAR	6.8498	12.172	7.9943	8.3512	9.6997	2.8687	2.6089	4.2423	4.9724	8.4382	6.497	9.0541	2.9286	4.4275	4.4516	6.759	6.8094	13.011	7.8304	9.517	9.3768	2.5931	6.5481	6.1895	6.5116	5.8008	7.3527	8.7339	7.7716	10.5163	2.8451	7.7251	5.057	5.6968	7.9626
Pat_21	95	53	pre	T1c	N1a	No BRCA-1 or BRCA-2 mutation	2	20	1	10	5	1	LumA	LAR	6.944	11.5502	7.731	6.994	9.5002	2.3878	1.8165	4.2454	4.841	7.947	6.4401	8.3016	2.9278	3.7974	3.5072	6.176	5.8084	12.9741	7.9011	6.8793	8.5814	2.2306	6.3819	4.6113	6.8782	6.9274	7.2801	8.4878	7.9403	10.5608	3.0538	7.9595	4.499	4.2061	7.5715
Pat_22	95	49	post	T1b	N0	Unknown	2	5	10	30	25	20	LumA	LAR	8.5733	13.0574	7.6506	6.7228	9.189	3.823	2.9919	4.1766	6.834	8.0555	6.884	8.405	2.8111	5.6334	5.2469	6.275	5.8073	12.2555	7.7728	7.3284	8.0633	2.901	6.2648	8.3596	9.2566	5.1475	7.7035	7.3001	6.5708	11.1579	3.9177	7.9265	5.6942	4.189	7.7898
Pat_23	80	58	post	T2	N0	No BRCA-1 or BRCA-2 mutation	2	0	10	1	1	0	NA	NA	NA	NA	NA	NA	NA	NA	NA	NA	NA	NA	NA	NA	NA	NA	NA	NA	NA	NA	NA	NA	NA	NA	NA	NA	NA	NA	NA	NA	NA	NA	NA	NA	NA	NA	NA
Pat_24	80	66	post	T2	N1a	Unknown	2	60	10	5	1	1	NA	NA	NA	NA	NA	NA	NA	NA	NA	NA	NA	NA	NA	NA	NA	NA	NA	NA	NA	NA	NA	NA	NA	NA	NA	NA	NA	NA	NA	NA	NA	NA	NA	NA	NA	NA	NA
Pat_25	100	61	post	T1c	N0	Unknown	2	100	5	1	1	0	LumA	LAR	6.9923	11.2793	7.6492	7.3689	8.8946	3.2998	2.8537	3.8792	4.8974	8.021	6.4433	6.2376	3.2641	4.527	4.1472	6.4706	6.0001	13.2263	7.6751	9.079	9.0677	2.1262	6.3855	4.0277	6.9608	5.7719	7.6943	7.9306	8.0767	10.2827	2.5107	7.3382	4.8878	8.9619	7.6008
Pat_26	100	44	pre	T1c	N0	Germline BRCA-2 mutation	2	100	10	10	5	7	LumA	LAR	7.4913	12.0367	8.0121	7.1623	9.605	3.3229	3.589	4.2025	5.9895	8.5282	5.8456	8.6613	2.6576	4.3478	3.8366	7.8744	6.0186	14.211	7.7803	8.142	9.3514	3.1472	6.878	6.3291	9.1093	5.4953	7.1862	6.9811	5.7497	8.7596	3.0443	6.9543	5.1852	8.0682	8.0163
Pat_27	95	49	NA	T1c	N0	No BRCA-1 or BRCA-2 mutation	1	100	1	30	30	2	LumA	LAR	7.7234	12.405	7.4444	7.1414	9.7295	4.0307	3.1531	3.825	5.5719	8.2406	6.7269	7.1356	2.9445	4.5939	4.1435	5.6659	6.3886	12.0565	6.3398	6.0636	7.2146	3.0456	6.0627	6.2091	8.0223	5.6172	7.7581	9.635	8.3766	10.8257	3.3907	8.5314	5.2374	7.0404	7.9169
Pat_28	70	49	pre	T2	N0	Unknown	2	90	10	10	5	8	LumB	LAR	6.0983	12.1718	7.15	7.6194	9.0578	5.0992	4.6251	4.5828	4.8208	7.8556	5.3904	8.8486	0.1361	3.5388	2.894	8.393	4.3096	13.1269	7.3908	7.3535	8.7978	3.4684	6.6442	4.7971	8.7924	6.2141	6.6337	4.4771	7.0657	8.3499	1.4895	6.2448	3.7807	8.6923	7.6182
Pat_29	100	60	NA	T2	N1	No BRCA-1 or BRCA-2 mutation	2	100	20	5	5	0	NA	NA	NA	NA	NA	NA	NA	NA	NA	NA	NA	NA	NA	NA	NA	NA	NA	NA	NA	NA	NA	NA	NA	NA	NA	NA	NA	NA	NA	NA	NA	NA	NA	NA	NA	NA	NA
Pat_3	100	59	post	T2	N0	Unknown	3	20	50	10	5	25	LumB	LAR	7.601	13.908	7.6124	7.5996	9.2667	5.6148	5.924	5.2599	5.3262	9.1904	5.2786	9.0948	0.5713	4.5708	4.5553	7.6074	4.8584	12.3788	8.6621	9.2356	8.8627	4.8973	8.0828	6.7809	10.5876	7.9937	6.9696	5.2121	5.2855	7.7722	2.0078	6.9785	5.1655	4.9854	7.3192
Pat_30	50	68	post	T1c	N0	Unknown	3	25	35	15	10	2	HER2-E	LAR	6.9234	12.8077	7.6724	6.7836	9.4043	5.581	5.1202	4.9065	5.6081	8.5313	5.3244	9.2234	1.3212	4.0456	3.8801	7.248	5.5334	12.5492	7.6691	7.1957	9.0715	3.986	6.7585	6.0278	8.2603	6.6626	6.4699	5.8391	5.5896	7.9812	3.0468	6.7789	4.4554	3.9335	6.5481
Pat_31	90	43	pre	T2	N1a	No BRCA-1 or BRCA-2 mutation	2	50	10	30	20	3	LumB	LAR	6.547	11.1192	7.6976	8.1635	9.674	4.445	4.7853	4.9618	5.755	8.3117	5.8323	10	2.5064	4.0729	3.93	8.1549	5.4535	13.6016	7.5293	8.216	9.6219	3.7896	6.3421	5.4996	7.4153	4.8791	6.7024	6.7804	6.7404	7.7218	3.0932	6.9924	3.9418	6.4518	7.6103
Pat_32	5	68	post	T1c	N0	No BRCA-1 or BRCA-2 mutation	NA	9	80	60	40	90	NA	NA	NA	NA	NA	NA	NA	NA	NA	NA	NA	NA	NA	NA	NA	NA	NA	NA	NA	NA	NA	NA	NA	NA	NA	NA	NA	NA	NA	NA	NA	NA	NA	NA	NA	NA	NA
Pat_33	100	48	pre	T1b	N0	Unknown	1	100	10	10	5	2	LumA	LAR	5.6148	10.5759	8.0663	7.57	9.9717	3.2609	3.6963	4.4495	4.5136	7.8423	6.2239	9.1225	2.8987	3.2216	3.148	7.3447	6.0969	13.2334	7.849	8.3194	9.7545	2.7627	6.578	4.5629	5.9269	5.0903	5.3778	7.7222	6.6161	7.1744	2.7853	7.3768	3.6885	9.1433	7.7873
Pat_34	0	33	pre	T1c	N0	No BRCA-1 or BRCA-2 mutation	3	0	30	60	40	80	Basal	BLIA	8.7323	14.4192	8.3815	5.4326	9.3887	6.7506	6.1868	7.1306	6.6989	8.1508	7.6851	7.8734	0.1722	5.6322	5.4913	6.5763	4.9667	11.3477	6.8477	4.1	1.4518	6.5463	7.497	8.8967	9.5702	6.8488	6.7792	4.5814	5.0849	11.3922	3.7045	7.733	5.3887	1.2504	6.8593
Pat_35	100	63	post	T1b	N0	Unknown	2	80	5	5	5	0	LumA	LAR	6.3362	10.7683	8.1017	6.9253	9.2466	2.5032	2.5476	3.2301	4.1232	7.7501	5.6805	8.9315	2.2855	3.1766	3.0254	7.6017	5.222	14.0113	7.8906	10.0413	9.4666	1.9006	6.2292	4.3331	6.9325	6.3924	7.7754	6.558	6.5239	10.7391	2.5297	7.0828	4.252	6.5758	7.2086
Pat_36	100	54	peri	T1b	N0	No BRCA-1 or BRCA-2 mutation	2	90	1	5	1	0	NA	NA	NA	NA	NA	NA	NA	NA	NA	NA	NA	NA	NA	NA	NA	NA	NA	NA	NA	NA	NA	NA	NA	NA	NA	NA	NA	NA	NA	NA	NA	NA	NA	NA	NA	NA	NA
Pat_37	95	65	post	T2	N0	Unknown	2	9	5	10	5	0	NA	NA	NA	NA	NA	NA	NA	NA	NA	NA	NA	NA	NA	NA	NA	NA	NA	NA	NA	NA	NA	NA	NA	NA	NA	NA	NA	NA	NA	NA	NA	NA	NA	NA	NA	NA	NA
Pat_38	90	82	post	T1b	N0	Unknown	1	80	1	5	1	0	NA	NA	NA	NA	NA	NA	NA	NA	NA	NA	NA	NA	NA	NA	NA	NA	NA	NA	NA	NA	NA	NA	NA	NA	NA	NA	NA	NA	NA	NA	NA	NA	NA	NA	NA	NA	NA
Pat_39	70	46	pre	T3	N1a	No BRCA-1 or BRCA-2 mutation	2	80	8	15	10	0	LumA	LAR	5.4806	10.9512	7.3682	8.8202	9.1255	3.7679	2.5733	3.1729	4.0785	8.3091	5.0686	6.9404	0.4159	2.7006	2.152	8.1119	4.1465	12.6005	8.2443	7.6379	9.9582	2.5637	6.1637	3.3758	6.7881	4.0159	5.9832	4.9911	5.2436	8.8048	1.4082	6.61	3.2789	7.5478	6.9337
Pat_4	25	52	pre	T1c	N3b	Unknown	NA	15	80	30	20	50	HER2-E	LAR	8.7184	15.0982	7.6777	7.3063	8.8893	6.6878	6.4467	5.3071	6.1423	8.3691	5.4876	7.3613	0.0049	5.2457	5.4781	9.0479	4.2532	12.0907	6.6164	6.2142	9.7059	5.0821	7.5324	8.1707	9.7693	6.9806	7.0483	2.8056	4.6265	10.6767	4.2674	7.6509	5.0774	5.391	7.5515
Pat_40	90	56	post	T2	N0	Unknown	2	70	13	5	1	0	LumB	LAR	6.5424	11.6711	7.344	8.0147	9.6167	4.8971	4.9625	4.1068	3.886	8.2969	6.5475	6.0962	3.201	3.2435	3.1253	7.4665	5.2785	13.5951	7.1278	8.9022	9.5803	3.4052	7.021	5.0869	7.7154	5.4664	6.5112	7.0674	6.2082	10.3168	1.7508	7.5115	4.276	6.6432	6.7184
Pat_41	90	62	NA	T2	N1	Unknown	3	0	25	10	10	0	LumB	LAR	6.4474	11.1465	8.1825	7.4516	9.0496	4.8406	5.3135	4.8229	4.3542	8.0225	5.9624	7.4703	0.4948	3.7708	3.6677	7.1544	4.6327	12.6077	9.178	10.2638	10.0024	4.1642	6.8156	4.3536	7.9164	5.6297	6.7494	5.1222	9.3022	10.4678	2.1105	6.4069	4.5477	2.06	6.952
Pat_42	90	69	post	T1b	N0	Unknown	1	100	1	10	5	2	LumA	LAR	6.6797	11.6749	8.6647	7.4402	9.5455	2.6161	2.4149	3.8996	4.4422	7.9435	6.3569	9.6718	2.8992	4.2556	4.369	7.0697	6.2555	13.4394	7.7028	9.3276	9.2286	2.5923	6.7185	4.0085	6.888	5.4022	6.9899	7.7272	7.6694	9.9968	2.5853	7.4681	4.0921	9.528	7.6393
Pat_43	90	58	post	T1c	N0	Unknown	2	70	5	20	10	8	LumA	LAR	7.57	12.073	8.0206	8.4566	9.4423	2.8031	2.458	4.1111	4.978	8.1288	6.4352	9.3918	2.9181	4.052	3.6963	6.8628	6.1706	13.3183	8.047	8.5033	9.3998	2.3934	6.7006	6.2895	8.4517	6.6178	6.4033	7.9924	6.7775	10.6369	2.966	7.6212	5.0237	8.1411	7.8776
Pat_44	70	41	pre	T1c	N1a	Unknown	1	90	5	10	5	0	LumA	LAR	8.0299	12.6707	8.0172	6.7529	9.0648	3.488	2.7713	4.6078	6.3566	7.9423	6.4354	7.7641	2.9287	5.405	5.2734	5.7699	6.9499	12.8181	6.4184	5.8215	6.9556	2.6789	6.9286	7.0742	7.7928	6.2964	8.0423	8.5085	7.7661	11.2437	4.2715	7.824	6.1203	6.8675	7.9814
Pat_45	70	68	post	T2	N0	No BRCA-1 or BRCA-2 mutation	2	0	5	30	20	1	LumA	LAR	8.7464	13.1675	7.306	7.8734	9.4792	4.5619	3.6354	3.7925	6.6995	8.0789	6.2584	6.0059	3.5056	5.6641	5.3884	6.2069	5.2061	11.5618	7.8529	7.9351	8.7665	3.3521	6.0879	7.4624	9.7164	6.2039	7.9509	7.5535	7.0511	11.2287	4.3095	8.1694	6.0139	2.4293	7.6291
Pat_46	80	36	pre	T1c	N1	No BRCA-1 or BRCA-2 mutation	3	60	40	5	1	1	LumB	LAR	5.4081	12.4685	7.3849	9.0433	8.9839	5.6228	5.6542	5.1565	3.4225	8.2325	5.298	9.0424	0.2935	2.6354	2.7057	8.4742	4.3718	14.0511	7.565	9.4074	9.6993	4.691	7.6866	3.6117	7.8207	5.8822	6.1901	4.8393	7.3891	7.3063	0.9464	6.22	3.4535	7.9643	6.9271
Pat_47	95	38	pre	T1b	N0	No BRCA-1 or BRCA-2 mutation	2	95	15	30	20	15	LumA	LAR	7.9532	12.8173	8.0387	6.1759	9.5113	4.3435	4.8622	4.5135	6.8658	8.4957	6.3419	8.8917	1.2969	5.1021	4.6647	7.4575	5.252	12.8716	8.3519	7.9742	9.7672	3.8195	6.0487	7.228	9.2736	5.5728	7.2259	5.8218	6.5454	10.3208	3.9738	6.8594	4.9382	7.9055	7.8792
Pat_48	70	50	NA	T2	N0	Unknown	2	90	10	10	5	1	LumA	LAR	7.1419	11.9507	7.5275	7.8968	9.4246	4.2706	4.0842	3.907	4.2159	8.1471	5.2483	8.8684	1.2149	3.3908	3.3299	7.3182	4.9257	13.6686	8.1737	7.9616	9.5424	3.098	6.7257	5.6143	9.0349	6.4606	6.906	5.7624	7.0682	9.4385	1.9086	6.7935	4.6151	7.7772	7.353
Pat_49	70	51	pre	T1b	N0	Unknown	1	90	2	5	5	1	LumA	LAR	5.8249	10.8038	7.1264	8.2188	9.3302	3.5639	2.5755	3.7199	4.9944	8.0826	5.691	8.7879	2.6565	3.2073	2.8683	7.3316	5.2725	13.4021	9.0286	6.9041	9.4764	1.9261	6.2665	4.8732	7.0545	4.2025	5.8594	6.9794	7.6042	7.4663	1.9865	7.2191	3.7986	7.0873	7.3114
Pat_5	10	66	post	T2	N1	No BRCA-1 or BRCA-2 mutation	2	9	18	20	5	25	HER2-E	LAR	7.4208	12.8694	7.7679	7.6802	9.4522	5.5196	5.4026	4.5491	5.2013	8.1276	7.3726	9.6964	0.6292	4.2851	4.335	8.2237	4.748	12.2517	8.0519	7.5986	9.5416	4.4411	7.2425	7.3805	8.589	6.3889	7.0868	5.2728	5.7642	8.47	2.7525	7.2031	4.8815	1.8225	6.5289
Pat_50	90	65	post	T3	N0	Unknown	2	90	10	15	10	5	LumA	LAR	6.8585	11.5116	7.9497	7.6425	9.3539	4.3344	4.8479	3.6966	5.4721	8.2698	6.6133	5.4082	4.7139	4.3812	4.2275	8.0353	5.506	13.8157	8.0626	9.5881	9.8842	3.1586	6.356	5.0703	7.582	5.0076	7.2863	7.0929	7.2253	8.5123	2.7044	7.048	4.31	7.2523	6.9636
Pat_51	90	74	post	T1b	N0	Unknown	1	70	5	10	5	0	LumA	LAR	6.0879	12.112	7.7218	8.7169	9.0079	3.2344	2.8938	3.197	4.5507	8.0749	5.464	9.4887	1.9072	3.6918	3.6645	7.3145	5.3527	13.2382	7.8665	10.1106	8.9082	2.0467	6.4321	4.6254	7.3637	4.7204	6.4484	6.2549	6.9618	9.7315	1.9346	6.7783	3.9445	7.7274	7.2035
Pat_52	90	52	post	T1c	N0	Unknown	2	100	10	10	1	1	LumA	LAR	7.0869	12.0727	7.999	8.5895	9.2639	3.686	3.7311	4.7737	5.1218	8.0991	6.1984	8.8374	2.8135	4.2138	4.0965	6.8362	6.0776	12.8723	7.3147	9.102	9.2232	3.2896	6.5741	5.6861	7.5013	5.9808	6.9483	7.3072	8.041	10.4208	2.7782	7.4728	4.7724	8.1364	7.8056
Pat_53	70	47	pre	T2	N1a	Unknown	3	70	50	20	10	25	LumA	LAR	7.2417	12.3596	7.4406	7.5588	9.4854	5.1212	4.8947	4.4103	5.0906	8.169	5.8041	9.634	1.1556	4.0992	4.0476	8.3159	4.6845	13.5718	7.5527	8.2862	9.2203	3.9277	6.5198	6.4071	8.8203	6.5153	6.9412	5.7187	6.4967	9.647	2.4972	7.1947	4.5967	5.7631	7.0357
Pat_54	100	67	post	T1c	N0	Unknown	2	70	1	10	5	7	LumA	LAR	7.2612	11.7907	7.8138	7.8767	9.0611	2.2378	1.8223	3.6532	4.8888	7.8984	6.8094	7.5824	1.8901	4.0782	3.8914	7.9012	5.6528	13.5095	7.7123	10.3887	9.6053	2.2758	6.2724	5.3225	8.3882	6.953	7.6864	6.241	6.3468	11.3094	2.549	7.236	4.9983	6.9797	7.4327
Pat_55	100	56	post	T1b	N0	No BRCA-1 or BRCA-2 mutation	1	0	1	10	5	20	LumA	LAR	7.215	11.7293	8.0124	7.6747	9.5194	2.4753	1.8181	3.4734	5.5307	8.2781	6.0942	8.6527	2.8346	4.0147	4.0198	7.4263	5.3867	12.6707	8.5549	9.5441	8.9409	2.1405	6.5477	5.4834	7.9142	6.5251	7.2826	7.3758	6.08	10.3711	2.5099	7.5332	4.7595	3.2652	7.6939
Pat_56	100	58	post	T1c	N0	Unknown	2	100	3	10	5	0	LumA	LAR	6.6726	10.8578	7.9848	7.5911	9.2718	2.6617	2.7555	3.8634	4.8338	8.0188	5.6671	7.9359	2.7704	4.1026	4.0005	7.3075	5.6864	13.682	8.0514	8.1392	9.2351	2.5415	6.2394	5.6263	7.6798	5.8761	6.7576	7.193	8.5154	8.3993	2.2478	7.5243	4.0098	7.9854	7.603
Pat_57	100	67	post	T1c	N1	Unknown	3	0	30	5	1	0	NA	NA	NA	NA	NA	NA	NA	NA	NA	NA	NA	NA	NA	NA	NA	NA	NA	NA	NA	NA	NA	NA	NA	NA	NA	NA	NA	NA	NA	NA	NA	NA	NA	NA	NA	NA	NA
Pat_58	60	46	pre	T1c	N2a	Unknown	2	60	35	5	2	1	HER2-E	LAR	6.7045	11.6748	6.9744	7.4401	9.8857	5.7905	5.0214	4.4425	4.6798	8.3081	6.2717	8.391	1.8737	3.0499	2.9542	7.7162	5.4103	13.3658	6.9694	6.1899	9.2446	4.3099	5.7195	5.6839	8.3575	5.2214	6.7404	6.2303	3.7521	9.9388	1.6598	6.9166	4.556	6.2706	6.7273
Pat_59	90	28	pre	T2	N0	No BRCA-1 or BRCA-2 mutation	3	5	50	5	5	0	LumB	LAR	5.9461	10.1965	7.5003	6.6581	8.9496	5.404	5.3366	5.3846	3.9992	8.5682	4.7576	10	0.1423	3.0224	2.7879	7.9781	5.7831	14.615	9.0983	9.6275	9.5342	4.191	6.1913	6.3936	7.3376	4.3396	5.821	4.4968	6.8303	7.0536	1.1314	5.8511	2.819	1.7068	7.3833
Pat_6	100	68	post	T2	N0	Unknown	2	90	10	1	NA	NA	NA	NA	NA	NA	NA	NA	NA	NA	NA	NA	NA	NA	NA	NA	NA	NA	NA	NA	NA	NA	NA	NA	NA	NA	NA	NA	NA	NA	NA	NA	NA	NA	NA	NA	NA	NA	NA
Pat_60	100	43	pre	T2	N0	Germline BRCA-2 mutation	2	5	8	30	25	7	LumA	LAR	8.0361	12.676	7.4368	7.994	9.0406	3.9598	3.6635	3.938	6.2113	8.1795	5.8311	9.0527	2.4155	5.4462	5.233	7.43	5.8599	13.1815	7.8816	8.4191	8.123	2.6381	5.881	6.8945	8.8997	5.2236	7.427	6.6821	7.6737	10.8122	3.7534	7.3843	5.4739	4.0973	8.1438
Pat_61	100	65	post	T1b	N0	No BRCA-1 or BRCA-2 mutation	1	95	5	10	5	0	LumA	LAR	6.9726	11.5551	7.4944	7.8893	9.5091	3.4387	3.0141	4.2344	5.4562	8.2298	6.1684	7.9432	2.9181	4.0807	3.4561	6.79	5.5335	13.2081	6.9297	9.2953	9.0387	2.5326	6.3109	4.9606	6.9642	4.8465	6.734	7.9843	7.9343	10.367	2.4374	7.6943	4.7607	7.9184	7.9962
Pat_62	90	58	post	T1b	N0	Unknown	3	0	30	5	3	0	LumB	LAR	6.9897	12.398	7.857	6.5105	9.3057	5.0451	5.8501	5.2505	5.1521	8.5465	4.8046	8.665	0.0566	3.7474	3.3648	8.4128	5.2869	12.8427	8.3315	10.3268	10.2182	4.5501	6.6059	5.8415	8.1464	5.2714	6.0662	4.1191	5.6311	8.5214	2.2763	6.01	4.2214	1.8673	6.961
Pat_63	100	68	post	T1c	N1a	Unknown	2	100	10	10	1	12	LumA	LAR	5.5908	9.8109	8.0925	6.5766	9.6342	3.5762	3.6796	4.2122	4.2057	8.5735	6.4886	8.9003	2.4186	3.3262	3.369	7.1576	4.9916	13.4068	8.8903	9.9101	9.5971	2.5709	5.9585	4.3036	7.0061	6.1488	6.1076	6.6852	3.6137	8.3798	1.8653	7.2864	3.8607	8.6661	7.2536
Pat_64	100	61	post	T1b	N0	Unknown	2	9	1	20	10	1	LumA	LAR	7.2351	12.2145	8.1305	9.669	9.4251	3.2667	3.3551	3.6294	5.9475	7.9578	5.8382	9.6788	2.7275	4.6782	4.4221	7.3431	5.7371	12.1901	8.4057	9.6462	9.71	2.7375	6.7242	5.9143	8.0152	5.9551	6.8479	7.1025	6.5351	10.5176	3.1478	7.2683	4.3108	3.4839	7.4702
Pat_65	100	64	post	T1c	N0	Unknown	2	10	5	1	1	0	LumA	LAR	5.9245	10.446	7.9515	8.5744	9.4067	2.9478	3.1387	5.0226	4.0108	7.8816	5.6951	8.5911	2.9153	3.5291	3.6147	7.4925	6.7678	12.7542	8.0261	9.811	9.396	2.7729	6.8057	4.7827	6.4415	5.1004	5.7307	7.9344	5.0537	8.8582	2.5312	7.1077	4.2053	3.9374	7.7941
Pat_66	100	63	post	T1c	N1a	Unknown	2	0	5	10	5	0	LumA	LAR	6.6232	10.9345	7.6089	8.1505	9.1645	3.5521	3.3682	4.1081	4.742	7.9969	5.8126	8.5506	2.8171	3.711	3.6287	7.4345	5.673	12.3328	8.0269	10.1305	9.6644	2.5599	6.5086	4.2079	6.8957	6.5894	6.4945	7.3181	6.3573	10.0255	2.6894	7.1255	4.3961	3.0486	7.4725
Pat_67	100	42	pre	T2	N3b	Germline BRCA-2 mutation	3	5	30	5	2	2	LumB	LAR	6.9471	11.7196	7.3488	5.4617	9.0085	5.6208	5.6186	4.8684	3.992	9.2919	4.9756	8.9413	0.0841	3.6019	3.7713	7.9133	4.9918	13.7331	7.4397	9.1869	8.8543	4.5482	6.0458	5.2107	9.0685	5.4213	6.4493	4.2749	4.7247	9.5324	1.9739	6.0624	4.1051	4.0053	6.5456
Pat_68	100	62	post	T1c	N0	Unknown	2	100	1	1	1	0	LumA	LAR	7.2528	11.6707	8.1543	7.6852	9.9281	2.4549	1.7619	3.8209	4.6536	8.4694	6.4349	6.7131	3.0078	4.2284	4.0756	5.9021	6.3983	12.8014	7.8477	8.0253	8.54	1.9162	6.3614	5.2657	7.244	6.4094	6.8627	8.8448	8.4786	10.4351	1.3802	8.5305	5.1786	6.7855	8.3101
Pat_69	100	48	NA	T1b	N0	No BRCA-1 or BRCA-2 mutation	3	20	20	80	60	70	LumA	LAR	9.4509	14.6319	7.0264	8.3985	8.5748	5.0189	4.4602	3.9728	8.0639	7.6941	6.0329	8.1968	1.5385	6.4437	6.1494	6.785	5.5339	12.6267	6.5999	7.2452	8.3281	3.7951	6.152	8.6485	11.1157	6.2909	7.7151	5.9924	5.0264	8.9051	5.2587	7.856	6.0761	3.8192	7.0024
Pat_7	100	65	post	T1a	N0	Unknown	1	80	1	1	1	0	NA	NA	NA	NA	NA	NA	NA	NA	NA	NA	NA	NA	NA	NA	NA	NA	NA	NA	NA	NA	NA	NA	NA	NA	NA	NA	NA	NA	NA	NA	NA	NA	NA	NA	NA	NA	NA
Pat_70	100	46	pre	T1c	N0	Unknown	1	100	4	30	25	15	LumA	LAR	6.9448	12.183	7.0699	7.5697	9.1642	3.9721	3.0634	4.0612	5.6953	7.7315	6.1075	8.2195	2.4338	4.789	4.399	7.0808	5.7852	13.3993	7.5758	6.8064	8.6049	2.9154	6.1318	5.589	7.4758	5.6254	8.2304	6.7009	6.4981	8.8946	3.4384	6.9609	4.7729	6.9792	7.3923
Pat_71	100	37	pre	T1c	N0	No BRCA-1 or BRCA-2 mutation	2	15	30	5	1	1	NA	NA	NA	NA	NA	NA	NA	NA	NA	NA	NA	NA	NA	NA	NA	NA	NA	NA	NA	NA	NA	NA	NA	NA	NA	NA	NA	NA	NA	NA	NA	NA	NA	NA	NA	NA	NA
Pat_72	100	31	pre	T1c	N0	No BRCA-1 or BRCA-2 mutation	2	0	20	10	5	1	LumA	LAR	7	11.7249	7.8868	7.3834	9.4178	3.8317	4.1608	5.0675	5.4383	8.3384	6.4855	8.8968	2.904	4.2035	3.7979	6.4773	6.3085	13.3378	8.1117	8.6801	9.1944	3.2712	6.5134	5.6306	7.6847	4.386	7.7783	7.7754	7.5741	10.5752	2.8862	7.0153	4.6253	3.1706	7.8393
Pat_73	70	39	pre	T1c	N1a	No BRCA-1 or BRCA-2 mutation	2	80	20	20	10	2	LumA	LAR	6.1474	10.9794	7.5494	7.8498	9.1058	4.2236	3.9075	4.0581	4.4319	8.1271	6.0755	9.7058	1.8222	3.5268	3.255	7.9889	4.5914	12.6941	7.4379	7.2417	8.6301	2.9921	6.4765	5.1781	7.6362	4.4223	6.7444	6.193	7.802	7.888	2.1443	7.0616	4.3542	6.4048	7.0561
Pat_74	100	49	peri	T3	N1a	Unknown	3	0	30	5	1	1	LumB	LAR	8.1838	13.0721	7.6664	7.4006	9.5913	4.5974	4.6948	4.4125	6.2627	8.2933	6.1585	8.463	2.7406	5.3778	4.8684	6.6614	6.4767	12.809	7.7937	8.9372	9.4167	3.9136	6.107	7.2364	8.8458	5.806	6.9338	7.1285	6.6059	10.7399	3.6875	7.3888	4.9234	2.682	7.378
Pat_75	100	49	pre	T1c	N0	Unknown	1	100	5	10	10	0	LumA	LAR	7.3155	11.9272	7.5594	7.9076	9.4238	3.5323	3.2481	4.0504	5.0966	8.1169	6.1473	8.5953	2.9198	4.2626	3.9887	6.4389	6.3102	13.486	7.4307	8.0474	9.081	2.7807	6.3713	4.8659	7.3525	6.312	7.0557	8.0343	6.8409	9.9985	2.7973	7.8849	4.7797	6.9789	8.0038
Pat_76	100	71	post	T1c	N0	Unknown	2	100	2	1	1	1	LumA	LAR	6.5868	13.063	7.9349	8.7631	8.7386	3.6005	3.3747	4.0903	4.7147	8.7145	4.8503	9.2931	0.3447	3.6431	3.4059	8.3933	5.3825	12.7692	8.0886	10.6781	9.2749	2.8892	6.214	5.031	8.2109	5.1126	7.2026	4.9231	4.9709	8.3514	2.51	5.9994	4.2682	7.7975	7.3756
Pat_77	100	46	pre	T1c	N0	Unknown	2	90	20	10	10	8	LumB	LAR	6.3451	11.9622	7.6745	7.4939	9.0814	4.8246	6.0138	4.6521	4.2094	8.1051	5.0971	8.8859	0.3816	3.328	3.3328	8.4677	5.056	14.3894	8.0805	10.4037	9.6719	3.7816	6.4233	5.3389	8.6056	5.2126	6.3597	4.9779	5.6583	8.1107	1.5326	6.3471	3.8149	7.546	7.0941
Pat_78	90	52	pre	T1b	N0	Unknown	1	70	1	20	10	8	LumA	LAR	7.2706	11.8749	8.1376	6.6399	9.6555	2.917	1.9693	4.2073	5.6029	8.1141	6.9169	8.5498	2.9037	4.4377	4.1672	6.3305	5.5522	12.0078	7.9467	5.7723	8.6326	2.5971	6.2725	6.1496	8.1187	6.2586	7.3212	7.772	8.1259	10.2934	2.8328	7.9623	4.5925	4.8196	7.8124
Pat_79	100	50	post	T1c	N1mi	Unknown	3	20	30	20	10	8	LumA	LAR	6.4081	10.4598	7.1232	8.3298	8.836	5.1607	5.1628	4.9627	4.1541	8.0275	6.3878	8.2002	0.8757	3.5686	3.4282	7.7976	5.259	12.7437	7.2141	9.624	9.1054	4.0501	6.4268	5.7194	7.5588	5.0319	6.2218	5.499	7.9022	9.6527	2.3045	6.6137	4.0829	4.1808	7.0843
Pat_8	20	44	pre	T1b	N0	Unknown	2	100	5	30	20	12	LumA	LAR	7.9701	12.491	7.6914	7.8102	9.2747	3.556	2.8705	3.2472	6.3416	7.9367	6.2925	8.2087	2.637	5.2022	4.7833	7.3624	5.2225	13.1031	8.4273	6.1003	9.1101	2.4278	6.3145	8.0432	8.9769	5.2733	7.2172	6.9498	8.6125	10.1123	3.2258	7.5356	4.3856	7.1323	7.1641
Pat_80	100	67	post	T1c	N1a	Unknown	2	50	30	20	10	1	LumB	LAR	6.5343	10.702	7.9584	8.2444	8.4704	3.9169	4.6517	4.4342	4.7244	8.3179	4.7643	8.236	0.0584	3.7664	3.4909	8.6611	5.5617	13.0388	8.5444	10.2953	9.962	2.8941	6.1627	4.3767	7.3465	4.6924	7.0664	4.1305	7.6645	9.7979	2.4708	5.8369	4.2107	6.0913	7.1881
Pat_81	70	43	pre	T1c	N1	No BRCA-1 or BRCA-2 mutation	2	100	20	10	5	0	NA	NA	NA	NA	NA	NA	NA	NA	NA	NA	NA	NA	NA	NA	NA	NA	NA	NA	NA	NA	NA	NA	NA	NA	NA	NA	NA	NA	NA	NA	NA	NA	NA	NA	NA	NA	NA
Pat_82	100	74	post	T2	N0	Unknown	3	0	40	10	10	2	LumB	LAR	6.7127	11.3393	7.4719	8.4972	9.8355	4.9103	5.8784	4.4384	3.7111	8.9427	5.5253	8.8457	2.621	3.1788	2.9341	7.4021	5.0334	13.1733	8.272	9.9603	9.3675	4.0472	6.5921	5.2869	8.123	5.5373	7.5853	6.9265	4.2414	10.2019	2.376	7.2238	4.7007	2.4593	7.5048
Pat_83	100	50	NA	T2	N1	Unknown	2	100	5	10	10	0	NA	NA	NA	NA	NA	NA	NA	NA	NA	NA	NA	NA	NA	NA	NA	NA	NA	NA	NA	NA	NA	NA	NA	NA	NA	NA	NA	NA	NA	NA	NA	NA	NA	NA	NA	NA	NA
Pat_84	90	37	pre	T2	N1	No BRCA-1 or BRCA-2 mutation	1	100	20	20	10	2	LumB	LAR	7.1701	11.9894	7.4903	8.1044	8.9866	4.4081	4.188	3.8259	4.85	8.1358	4.7873	10	0.0194	3.6113	3.5952	9.0664	4.1562	14.2563	7.9926	8.8876	9.0079	3.185	6.4273	5.5937	9.2566	5.0504	6.4792	3.736	8.3052	9.6267	2.2855	6.3063	4.3296	8.4667	7.4674
Pat_85	100	46	pre	T1c	N0	Unknown	1	80	5	30	20	7	LumA	LAR	8.2423	12	7.4326	8.353	9.51	4.52	4.0462	4.1723	6.6751	8.2545	6.3141	7.5642	2.8236	5.1631	4.6376	6.4951	5.7254	13.5184	7.8177	8.0272	9.2289	3.305	6.2759	6.765	9.2685	6.3839	6.8218	7.3318	7.3452	10.4307	4.0385	7.7196	5.6356	6.4046	7.6914
Pat_86	100	59	peri	T2	N0	No BRCA-1 or BRCA-2 mutation	1	80	5	10	5	8	LumA	LAR	6.206	11.2446	7.8382	8.1033	9.4189	3.2741	3.1608	3.622	4.1952	8.3661	5.6418	8.7312	2.3367	3.364	3.1632	7.8311	4.8093	14.245	8.2434	10.0263	9.7679	2.5171	5.9308	4.8139	7.4135	4.8103	7.0194	6.6049	8.3012	8.6201	2.1358	7.4393	4.633	7.286	7.3546
Pat_87	100	50	pre	T1c	N0	No BRCA-1 or BRCA-2 mutation	1	80	5	20	1	0	LumA	LAR	7.0929	13.0647	7.5153	6.0388	9.4767	4.1966	4.1306	4.382	5.7008	7.9779	6.9689	8.7294	2.8435	4.9841	4.6918	7.0256	6.6429	13.5671	7.4812	7.8415	9.1037	3.0835	6.9081	5.982	7.0228	7.0351	8.5112	7.4086	8.5016	9.1126	2.4999	7.4416	4.9787	5.4687	7.5064
Pat_88	100	58	post	T1b	N1a	Unknown	2	50	10	10	5	3	LumA	LAR	7.4131	12.46	7.5893	7.1365	9.8625	4.1065	3.8133	3.5472	5.8712	8.3142	6.0001	8.841	2.8866	4.5858	4.735	7.4246	5.9424	13.3532	7.4228	9.698	8.6987	3.0655	6.1425	4.8715	8.8776	6.1477	7.5031	7.6261	9.0372	10.7303	2.6976	8.0475	5.3336	6.4449	7.3723
Pat_89	100	67	post	T1b	N0	Unknown	1	90	2	5	5	0	LumA	LAR	5.8311	11.6609	8.1127	7.5016	9.6445	2.1429	1.6378	3.8765	3.8919	7.9715	6.0148	8.9493	2.7705	3.3172	3.1588	7.5121	5.7766	12.9422	7.6301	9.6631	9.2881	2.2967	6.313	3.978	6.7245	5.8651	6.0285	7.1938	6.0849	8.1267	2.5319	7.2699	4.0372	6.1401	7.8758
Pat_9	10	67	post	T2	N0	Unknown	3	0	40	25	25	70	Basal	BLIA	9.6849	15.3489	7.3714	3.3314	8.9376	6.5342	5.9582	7.2701	7.529	8.947	7.8205	9.6578	0.0073	6.4703	6.4173	6.1606	4.4555	11.2362	7.0907	4.9231	1.101	5.2492	7.2708	10.8431	11.1077	7.7205	7.6589	3.4226	2.6594	11.3095	5.1009	8.167	5.9252	1.1177	7.5628
Pat_90	100	57	post	T2	N1a	Unknown	1	90	5	15	10	0	LumA	LAR	6.8679	11.7938	7.4829	7.1485	9.2628	3.3715	3.0963	4.1899	4.7308	8.4435	6.0176	9.7172	2.8328	3.9298	3.7	7.7171	5.7485	13.3616	7.8894	9.8436	9.1067	3.1152	6.327	4.9311	7.6656	6.3082	7.0854	7.3697	6.6852	10.6664	2.5731	7.4512	4.5201	6.3614	7.2921
Pat_91	100	46	NA	T2	N0	No BRCA-1 or BRCA-2 mutation	2	80	20	10	1	0	NA	NA	NA	NA	NA	NA	NA	NA	NA	NA	NA	NA	NA	NA	NA	NA	NA	NA	NA	NA	NA	NA	NA	NA	NA	NA	NA	NA	NA	NA	NA	NA	NA	NA	NA	NA	NA
Pat_92	100	46	NA	T2	N0	Unknown	2	0	15	20	20	1	LumA	LAR	7.0365	12.1156	7.1421	6.2961	9.0981	4.3832	4.5117	3.9539	5.6102	8.0801	5.4399	9.247	2.3908	3.8998	3.4171	7.6295	5.4022	13.7966	8.6741	8.9552	9.0053	2.9849	6.0754	5.4382	8.0604	5.6655	6.6166	6.6572	6.8594	10.0375	2.7003	7.1945	4.2279	4.5657	7.2532
Pat_93	100	73	post	T1c	N0	Unknown	2	5	5	5	5	0	LumA	LAR	5.7976	12.0393	7.6537	8.3427	9.012	3.2586	2.7698	4.0172	3.7362	7.9861	6.2197	9.366	1.4736	2.83	2.5986	8.2859	4.9541	13.6656	7.9797	9.8637	9.4435	2.4317	6.4632	3.6038	6.7614	5.0587	6.384	5.9469	6.3461	9.6033	1.6554	6.7747	3.5057	2.8927	7.2313
Pat_94	100	51	peri	T1c	N0	Unknown	2	90	5	10	5	0	LumA	LAR	6.7014	11.6143	7.4125	8.267	9.3178	3.7036	3.5314	3.7198	5.033	8.0665	5.7475	7.4064	2.308	3.4637	3.0316	7.6968	5.1614	13.7903	7.7567	8.3446	9.2743	2.8738	6.0851	4.0262	8.0357	5.8339	6.7637	6.5744	6.1847	9.7888	2.2973	7.1345	4.2803	7.849	7.4872
Pat_95	100	40	pre	T1b	N0	No BRCA-1 or BRCA-2 mutation	2	100	50	30	20	0	LumB	LAR	7.1823	13.1799	7.3442	8.1611	9.0752	4.4769	4.8653	4.066	5.2081	7.9893	5.4128	7.8096	1.8494	4.261	4.0012	8.1363	5.5432	14.612	7.5917	8.4228	9.7353	3.3593	5.9398	4.8606	8.8084	5.3738	6.7482	6.2122	6.0155	10.1711	2.847	6.8646	4.1139	7.7348	7.719
Pat_96	95	45	pre	T1c	N0	Unknown	2	55	2	30	20	2	LumA	LAR	8.119	12.1069	7.5557	8.7199	9.0611	3.5155	2.3425	3.6183	6.9748	8.1505	5.8737	6.0455	2.793	5.4692	4.9741	7.7334	5.6895	12.5673	7.0604	7.9642	9.7259	2.3613	6.2204	6.541	9.1518	6.4685	6.9174	6.5429	6.5393	11.1749	4.1059	7.1898	5.3481	5.7259	7.386
Pat_97	80	47	NA	T1c	N2a	Unknown	2	0	5	10	1	1	NA	NA	NA	NA	NA	NA	NA	NA	NA	NA	NA	NA	NA	NA	NA	NA	NA	NA	NA	NA	NA	NA	NA	NA	NA	NA	NA	NA	NA	NA	NA	NA	NA	NA	NA	NA	NA
Pat_98	95	61	post	T2	N1	Unknown	2	75	10	10	5	5	LumB	LAR	7.0143	11.3982	7.6077	7.5323	9.8147	4.4227	4.1871	4.1962	5.1314	10.0067	6.1901	9.3094	2.9082	4.2625	4.2359	7.0604	5.8423	12.0976	8.8544	9.4613	9.3481	3.8896	6.2429	5.62	8.5095	6.3682	7.188	7.8257	8.6441	8.343	2.7959	8.0673	5.2554	6.7247	7.41
Pat_99	80	43	NA	T2	N0	No BRCA-1 or BRCA-2 mutation	3	0	70	5	1	0	LumB	LAR	5.7474	13.2174	7.4577	2.3748	9.2813	5.4493	6.0691	5.1839	4.2182	8.2644	5.5815	8.9902	0.1112	3.5244	3.51	8.6651	5.9117	13.6786	8.5349	9.2892	9.9414	4.6524	6.5138	3.4215	7.1375	4.1514	6.3898	4.3902	4.5143	9.0784	1.5477	6.1651	3.286	2.4671	7.2789
[truncated: 7 more columns]
